# Supplementary material for: Layer 1 of somatosensory cortex: an important site for input to a tiny cortical compartment
Source: Cereb Cortex. 2023 Oct 17;33(23):11354–72. doi: 10.1093/cercor/bhad371 (PMC10690867; doi:10.1093/cercor/bhad371)
Supplement: Supplementary_Figures_Sep29_bhad371 [file supplementary_figures_sep29_bhad371.zip]

Archive with 1 entries (1 files):
- Supplementary_Figures_Sep29_bhad371.pdf
